# Supplementary material for: Strong segregation promotes self-destructive cooperation
Source: ISME J. 2025 Mar 16;19(1):wraf043. doi: 10.1093/ismejo/wraf043 (PMC11948997; doi:10.1093/ismejo/wraf043)
Supplement: Source_Data_wraf043 [file source_data_wraf043.xlsx]

## Sheet: Fig. 2
Fig. 2b Experiments of the growth dynamics of engineered SDCs and cheaters in the homogeneous group with an initial SDC ratio of 0.5, with 0.4 mg/mL 6-APA added at time 0.
Homogeneous group
Time (h)	Cell density (cell number/mL)
	Cheater			SDC
	Replicate 1	Replicate 2	Replicate 3	Replicate 1	Replicate 2	Replicate 3
0:00:00	398723233	394929883	398789783	374000000	365000000	339000000
3:00:00	121000000	115000000	99861300	52005800	46754400	55690250
6:00:00	57214850	56283150	54250350	43112300	55563200	35997500
9:00:00	59586450	48617800	57638350	42053550	31169600	25875850
12:00:00
15:00:00
18:00:00	57257200	45738000	54208000	37433550	54154800	46209450
21:00:00	47432000	36632750	54038600	73433850	58917600	67473000
24:00:00	62974450	52471650	57892450	185075550	186717117	184321317
27:00:00	44871750	32582550	50692950	352515350	386855150	369751800
30:00:00	28586250	24605350	27061650	574520100	562577400	559274100
33:00:00	26195400	20859300	23769900	863316300	713420400	890724450
36:00:00	21556150	26659325	28607425	1115599833	1109588150	1155285817
39:00:00	45586750	48514950	4.46994e+07	1185078033	1252244730	9.29948e+08
42:00:00	36291150	44169300	40682250	1022250950	1465407650	1015119000
45:00:00	32891250	29642550	20433000	1129043650	1192513700	1107518650
Fig. 2c Experiments of the growth dynamics of engineered SDCs and cheaters in the heterogeneous group with an initial SDC ratio of 0.5, with 0.4 mg/mL 6-APA added at time 0.
Heterogeneous group
Time (h)	Cell density (cell number/mL)
	Cheater			SDC
	Replicate 1	Replicate 2	Replicate 3	Replicate 1	Replicate 2	Replicate 3
0:00:00	165554217	155882283	152754433	2.01025e+08	190798850	185208650
3:00:00	50862350	53996250	54716200	28967400	30449650	32228350
6:00:00	29136800	30661400	30915500	18718700	22487850	23673650
9:00:00	30830800	20666800	20539750	23080750	16474150	16770600
12:00:00
15:00:00
18:00:00	65473100	74324250	71698550	20412700	27569850	24012450
21:00:00	135985850	117224800	144244100	23843050	19608050	25071200
24:00:00	203280000	212300550	235550700	18930450	19608050	24224200
27:00:00	366878050	441583450	296195900	13001450	15881250	12450900
30:00:00	665718900	599341050	589719900	32905950	34522950	30237900
33:00:00	773756550	942306750	717573150	39667950	49546350	40131000
36:00:00	1054529117	1025674650	1350668550	3.37187e+07	32355400	50523550
39:00:00	1180863200	1368179267	1100737000	3.80444e+07	4.75611e+07	38865200
42:00:00	1291602400	1284370633	1121722433	42525450	4.4411e+07	3.9442e+07
45:00:00	1264413150	1111422900	1053093300	45018750	33934950	39895800

## Sheet: Fig. 3
Fig. 3c & Fig. S7a Determination of λ at R0 = 0.5 using two methods and the effect of λ on ΔR
Method 1		Method 2
Average populations sizes，λ		Average populations sizes，λ	Change in SDC frequency, ΔR
mean	Err. Bar	mean	Replicate 1	Replicate 2	Replicate 3
0.111	0.008544	0.0494	0.461887	0.514	0.458151
0.222	0.017088	0.0673	0.452013	0.502471	0.446064
0.444	0.034176	0.1217	0.292642	0.342171	0.283628
0.877333	0.054602	0.1653	0.130794	0.1377	0.130794
1.3685	0.034011	0.395	-0.00594	-0.01243	-0.01685
1.5755	0.123694	0.454	-0.0058	-0.00632	-0.01772
1.90222	0.050037	0.423611	-0.182	-0.18223	-0.1875
10.3467	0.722311	6.6438	-0.47313	-0.47319	-0.47457

## Sheet: Fig. 4
Fig. 4a Experimental data of the yields at varying stress levels (6-APA concentrations).
Stress, 6-APA conc. (mg/ml)	Yield, Y (cell number/mL)
	Homogenous SDC			Homogenous cheater			Heterogenous SDC			Heterogenous cheater
	Replicate 1	Replicate 2	Replicate 3	Replicate 1	Replicate 2	Replicate 3	Replicate 1	Replicate 2	Replicate 3	Replicate 1	Replicate 2	Replicate 3
0.2	703150000	7.29517e+08	7.25983e+08	67850000	60050000	67533333	29700000	28900000	39800000	803000000	896000000	840000000
0.4	7.23183e+08	7.13017e+08	7.23883e+08	44166667	43333333	50966667	24000000	26000000	20600000	712000000	760000000	752000000
0.6	7.85117e+08	744950000	7.45933e+08	38900000	46200000	36466667	17800000	15600000	16600000	626000000	554000000	608000000
0.8	742919100	828893450	640332000	40633333	39533333	36150000	14600000	14400000	17100000	202000000	103000000	278000000
Fig. 4b The ΔR increased with stress intensity when λ = 2.
Stress, 6-APA conc. (mg/ml)	Change in SDC ratio, ΔR
	Replicate 1	Replicate 2	Replicate 3
0.2	-0.28866	-0.29069	-0.2911
0.4	-0.182	-0.18223	-0.1875
0.6	0.433244	0.434966	0.434913
0.8	0.458612	0.458586	0.458812

## Sheet: Fig. S3
Fig. S3a Growth curves of SDC and cheater strains cultured separately without antibiotics.
Time (h)	A600
	SDC				Cheater
	Replicate 1	Replicate 2	Replicate 3	Replicate 4	Replicate 1	Replicate 2	Replicate 3	Replicate 4
0	0.0005	-0.0085	-0.0095	-0.0075	-0.0035	-0.0055	-0.0035	-0.0065
0.08333	0.001333	-0.00667	-0.00867	-0.00767	-0.00267	-0.00367	-0.00267	-0.00567
0.16666	0.001833	-0.00617	-0.00817	-0.00617	-0.00317	-0.00417	-0.00217	-0.00617
0.24999	0.003333	-0.00567	-0.00567	-0.00467	-0.00167	-0.00267	-0.00067	-0.00467
0.33332	0.004	-0.005	-0.005	-0.004	-0.001	-0.002	0	-0.005
0.41665	0.004667	-0.00333	-0.00433	-0.00233	-0.00033	-0.00233	0.000667	-0.00333
0.49998	0.006167	-0.00283	-0.00283	-0.00283	0.000167	-0.00183	0.000167	-0.00283
0.58331	0.006667	-0.00133	-0.00333	0.001667	0.000667	-0.00133	0.000667	-0.00233
0.66664	0.008	-0.001	-0.003	0.002	0.001	-0.001	0.002	-0.002
0.74997	0.008	0	-0.001	0.003	0.002	0	0.003	-0.001
0.8333	0.009	0	-0.001	0.003	0.003	0.001	0.003	0
0.91663	0.009833	0.001833	0.000833	0.004833	0.003833	0.001833	0.004833	0.000833
0.99996	0.0095	0.0015	0.0015	0.0045	0.0035	0.0025	0.0055	0.0005
1.08329	0.01	0.002	0.001	0.005	0.004	0.003	0.005	0.001
1.16662	0.010833	0.003833	0.001833	0.004833	0.004833	0.003833	0.005833	0.001833
1.24995	0.011167	0.003167	0.002167	0.006167	0.005167	0.003167	0.006167	0.002167
1.33328	0.012167	0.004167	0.003167	0.006167	0.006167	0.004167	0.006167	0.003167
1.41661	0.012167	0.005167	0.003167	0.007167	0.007167	0.005167	0.007167	0.004167
1.49994	0.013167	0.005167	0.004167	0.008167	0.007167	0.005167	0.007167	0.004167
1.58327	0.013833	0.006833	0.005833	0.008833	0.008833	0.005833	0.008833	0.004833
1.6666	0.014667	0.007667	0.006667	0.010667	0.008667	0.007667	0.009667	0.006667
1.74993	0.016667	0.008667	0.007667	0.011667	0.009667	0.008667	0.010667	0.007667
1.83326	0.0185	0.0095	0.0095	0.0125	0.0125	0.0105	0.0125	0.0095
1.91659	0.019167	0.010167	0.011167	0.014167	0.013167	0.011167	0.014167	0.010167
1.99992	0.021333	0.012333	0.013333	0.016333	0.014333	0.012333	0.015333	0.011333
2.08325	0.023833	0.014833	0.014833	0.017833	0.016833	0.014833	0.016833	0.013833
2.16658	0.024667	0.016667	0.016667	0.019667	0.017667	0.015667	0.018667	0.015667
2.24991	0.027333	0.018333	0.018333	0.021333	0.020333	0.018333	0.021333	0.018333
2.33324	0.029167	0.021167	0.021167	0.024167	0.023167	0.020167	0.023167	0.020167
2.41657	0.031833	0.023833	0.023833	0.026833	0.024833	0.022833	0.025833	0.022833
2.4999	0.034167	0.026167	0.026167	0.029167	0.027167	0.025167	0.028167	0.025167
2.58323	0.037167	0.029167	0.029167	0.032167	0.031167	0.028167	0.031167	0.028167
2.66656	0.040167	0.032167	0.032167	0.036167	0.033167	0.031167	0.034167	0.030167
2.74989	0.0445	0.0365	0.0365	0.0395	0.0365	0.0355	0.0385	0.0345
2.83322	0.047333	0.040333	0.040333	0.043333	0.040333	0.039333	0.041333	0.038333
2.91655	0.051	0.044	0.044	0.047	0.043	0.042	0.045	0.042
2.99988	0.055833	0.047833	0.048833	0.050833	0.046833	0.045833	0.048833	0.045833
3.08321	0.059167	0.051167	0.052167	0.055167	0.050167	0.049167	0.052167	0.049167
3.16654	0.063833	0.055833	0.056833	0.059833	0.054833	0.053833	0.055833	0.053833
3.24987	0.067833	0.060833	0.061833	0.063833	0.057833	0.056833	0.059833	0.056833
3.3332	0.073833	0.066833	0.067833	0.070833	0.063833	0.062833	0.065833	0.061833
3.41653	0.078833	0.071833	0.072833	0.074833	0.066833	0.066833	0.069833	0.065833
3.49986	0.083667	0.077667	0.077667	0.080667	0.071667	0.070667	0.074667	0.070667
3.58319	0.091167	0.084167	0.085167	0.087167	0.077167	0.076167	0.080167	0.076167
3.66652	0.096833	0.089833	0.089833	0.093833	0.081833	0.081833	0.084833	0.081833
3.74985	0.102667	0.096667	0.096667	0.099667	0.087667	0.087667	0.090667	0.086667
3.83318	0.1095	0.1025	0.1035	0.1035	0.0925	0.0915	0.0945	0.0905
3.91651	0.117833	0.111833	0.112833	0.113833	0.099833	0.099833	0.102833	0.097833
3.99984	0.123667	0.116667	0.118667	0.119667	0.106667	0.106667	0.109667	0.104667
4.08317	0.128667	0.121667	0.123667	0.124667	0.113667	0.112667	0.115667	0.110667
4.1665	0.135667	0.129667	0.130667	0.132667	0.119667	0.119667	0.121667	0.117667
4.24983	0.144833	0.138833	0.138833	0.139833	0.127833	0.126833	0.129833	0.122833
4.33316	0.148833	0.144833	0.142833	0.145833	0.131833	0.131833	0.134833	0.126833
4.41649	0.157	0.152	0.152	0.153	0.139	0.139	0.141	0.134
4.49982	0.164167	0.157167	0.159167	0.160167	0.146167	0.146167	0.147167	0.139167
4.58315	0.171	0.165	0.165	0.167	0.153	0.152	0.154	0.147
4.66648	0.1725	0.1655	0.1675	0.1695	0.1535	0.1545	0.1555	0.1495
4.74981	0.1795	0.1715	0.1735	0.1785	0.1615	0.1615	0.1615	0.1575
4.83314	0.184	0.179	0.18	0.186	0.166	0.167	0.167	0.165
4.91647	0.200667	0.194667	0.196667	0.212667	0.178667	0.179667	0.179667	0.181667
4.9998	0.2075	0.2015	0.2035	0.2135	0.1835	0.1855	0.1855	0.1905
5.08313	0.213167	0.208167	0.211167	0.220167	0.189167	0.192167	0.192167	0.198167
5.16646	0.221667	0.217667	0.220667	0.228667	0.196667	0.200667	0.198667	0.204667
5.24979	0.229667	0.224667	0.226667	0.235667	0.204667	0.207667	0.206667	0.209667
5.33312	0.233833	0.229833	0.234833	0.243833	0.209833	0.210833	0.209833	0.218833
5.41645	0.2395	0.2345	0.2405	0.2485	0.2145	0.2185	0.2185	0.2215
5.49978	0.2465	0.2425	0.2485	0.2585	0.2205	0.2245	0.2265	0.2295
5.58311	0.2545	0.2495	0.2545	0.2655	0.2285	0.2315	0.2335	0.2325
5.66644	0.259333	0.255333	0.261333	0.272333	0.232333	0.236333	0.238333	0.241333
5.74977	0.260833	0.257833	0.266833	0.274833	0.233833	0.237833	0.242833	0.243833
5.8331	0.270667	0.266667	0.276667	0.288667	0.241667	0.246667	0.252667	0.253667
5.91643	0.271	0.268	0.279	0.289	0.241	0.246	0.253	0.259
5.99976	0.283333	0.278333	0.287333	0.300333	0.252333	0.257333	0.264333	0.264333
6.08309	0.291667	0.287667	0.295667	0.309667	0.260667	0.265667	0.270667	0.273667
6.16642	0.300333	0.294333	0.305333	0.316333	0.268333	0.272333	0.277333	0.281333
6.24975	0.304167	0.298167	0.308167	0.321167	0.272167	0.276167	0.281167	0.290167
6.33308	0.3445	0.3275	0.3305	0.3395	0.2935	0.3035	0.3035	0.3015
6.41641	0.3485	0.3335	0.3335	0.3375	0.3055	0.3125	0.3125	0.3035
6.49974	0.352667	0.336667	0.334667	0.337667	0.311667	0.317667	0.315667	0.305667
6.58307	0.36	0.343	0.342	0.344	0.319	0.326	0.322	0.313
6.6664	0.374167	0.359167	0.358167	0.361167	0.337167	0.343167	0.337167	0.328167
6.74973	0.387667	0.373667	0.372667	0.378667	0.353667	0.358667	0.354667	0.343667
6.83306	0.393167	0.379167	0.371167	0.373167	0.369167	0.368167	0.354167	0.322167
6.91639	0.374833	0.359833	0.343833	0.360833	0.357833	0.352833	0.328833	0.327833
6.99972	0.379667	0.376667	0.393667	0.405667	0.362667	0.373667	0.375667	0.384667
7.08305	0.390167	0.385167	0.399167	0.412167	0.368167	0.381167	0.384167	0.394167
7.16638	0.402	0.395	0.413	0.424	0.383	0.397	0.398	0.406
7.24971	0.405667	0.399667	0.414667	0.429667	0.387667	0.401667	0.402667	0.411667
7.33304	0.414833	0.406833	0.424833	0.436833	0.394833	0.409833	0.410833	0.419833
7.41637	0.413	0.408	0.427	0.438	0.397	0.41	0.412	0.42
7.4997	0.418833	0.411833	0.432833	0.442833	0.401833	0.414833	0.415833	0.424833
7.58303	0.423	0.418	0.434	0.447	0.409	0.421	0.422	0.431
7.66636	0.428333	0.422333	0.441333	0.453333	0.413333	0.426333	0.428333	0.438333
7.74969	0.4345	0.4275	0.4475	0.4585	0.4195	0.4325	0.4345	0.4425
7.83302	0.441667	0.434667	0.453667	0.464667	0.426667	0.439667	0.440667	0.448667
7.91635	0.447167	0.440167	0.457167	0.468167	0.432167	0.445167	0.446167	0.454167
7.99968	0.448333	0.442333	0.463333	0.473333	0.435333	0.448333	0.450333	0.457333
8.08301	0.453	0.447	0.469	0.477	0.439	0.453	0.454	0.462
8.16634	0.457833	0.450833	0.467833	0.481833	0.443833	0.456833	0.458833	0.466833
8.24967	0.461667	0.456667	0.473667	0.486667	0.448667	0.462667	0.463667	0.471667
8.333	0.470167	0.463167	0.481167	0.493167	0.456167	0.470167	0.471167	0.479167
8.41633	0.4755	0.4695	0.4875	0.4985	0.4615	0.4755	0.4765	0.4845
8.49966	0.478667	0.470667	0.490667	0.500667	0.463667	0.477667	0.478667	0.486667
8.58299	0.479833	0.473833	0.491833	0.504833	0.468833	0.480833	0.480833	0.489833
8.66632	0.482667	0.477667	0.495667	0.507667	0.470667	0.484667	0.486667	0.493667
8.74965	0.488167	0.481167	0.503167	0.513167	0.476167	0.491167	0.491167	0.498167
8.83298	0.493667	0.486667	0.504667	0.517667	0.480667	0.495667	0.496667	0.504667
8.91631	0.495167	0.488167	0.507167	0.521167	0.482167	0.498167	0.498167	0.507167
8.99964	0.4995	0.4935	0.5135	0.5255	0.4885	0.5015	0.5035	0.5125
9.08297	0.506167	0.498167	0.516167	0.530167	0.492167	0.506167	0.506167	0.516167
9.1663	0.5095	0.5015	0.5215	0.5335	0.4965	0.5105	0.5115	0.5205
9.24963	0.511167	0.504167	0.526167	0.537167	0.499167	0.513167	0.514167	0.523167
9.33296	0.519167	0.514167	0.535167	0.544167	0.507167	0.521167	0.523167	0.530167
9.41629	0.522	0.516	0.537	0.547	0.509	0.524	0.525	0.533
9.49962	0.524333	0.518333	0.537333	0.550333	0.512333	0.527333	0.529333	0.536333
9.58295	0.526667	0.519667	0.542667	0.552667	0.514667	0.528667	0.530667	0.538667
9.66628	0.532	0.524	0.544	0.556	0.518	0.533	0.534	0.542
9.74961	0.534333	0.526333	0.548333	0.559333	0.520333	0.535333	0.536333	0.545333
9.83294	0.542	0.534	0.556	0.568	0.529	0.544	0.545	0.553
9.91627	0.547167	0.539167	0.561167	0.572167	0.534167	0.548167	0.550167	0.558167
9.9996	0.5535	0.5425	0.5645	0.5765	0.5365	0.5515	0.5535	0.5605
10.0829	0.554167	0.547167	0.569167	0.580167	0.540167	0.556167	0.558167	0.566167
10.1663	0.557333	0.548333	0.575333	0.583333	0.543333	0.559333	0.560333	0.568333
10.2496	0.564	0.556	0.58	0.589	0.549	0.565	0.567	0.574
10.3329	0.567833	0.557833	0.581833	0.587833	0.551833	0.567833	0.568833	0.575833
10.4162	0.569333	0.562333	0.581333	0.591333	0.555333	0.571333	0.572333	0.579333
10.4996	0.575	0.565	0.586	0.595	0.559	0.575	0.575	0.58
10.5829	0.573	0.566	0.586	0.596	0.562	0.576	0.574	0.582
10.6662	0.579167	0.571167	0.591167	0.600167	0.567167	0.579167	0.580167	0.586167
10.7496	0.5775	0.5725	0.5905	0.5995	0.5675	0.5795	0.5795	0.5865
10.8329	0.582667	0.573667	0.592667	0.601667	0.567667	0.581667	0.581667	0.587667
10.9162	0.587	0.577	0.599	0.604	0.572	0.585	0.584	0.591
10.9996	0.584833	0.578833	0.594833	0.605833	0.572833	0.586833	0.585833	0.592833
11.0829	0.583333	0.575333	0.595333	0.602333	0.570333	0.583333	0.583333	0.589333
11.1662	0.5845	0.5775	0.5945	0.6035	0.5725	0.5845	0.5845	0.5895
11.2495	0.589833	0.583833	0.600833	0.610833	0.577833	0.590833	0.589833	0.595833
11.3329	0.590333	0.583333	0.603333	0.611333	0.577333	0.591333	0.590333	0.595333
11.4162	0.591	0.584	0.606	0.612	0.578	0.591	0.59	0.597
11.4995	0.595	0.587	0.607	0.616	0.58	0.593	0.593	0.6
11.5829	0.595667	0.589667	0.606667	0.617667	0.581667	0.595667	0.595667	0.601667
11.6662	0.598667	0.590667	0.610667	0.617667	0.583667	0.596667	0.595667	0.602667
11.7495	0.6005	0.5925	0.6155	0.6195	0.5845	0.5975	0.5975	0.6045
11.8329	0.600333	0.594333	0.614333	0.622333	0.586333	0.600333	0.599333	0.606333
11.9162	0.605167	0.596167	0.615167	0.623167	0.586167	0.600167	0.600167	0.607167
11.9995	0.604167	0.598167	0.616167	0.625167	0.589167	0.601167	0.602167	0.608167
12.0829	0.6065	0.5985	0.6185	0.6275	0.5895	0.6025	0.6035	0.6105
12.1662	0.61	0.603	0.621	0.632	0.594	0.608	0.608	0.615
12.2495	0.611333	0.601333	0.624333	0.631333	0.593333	0.607333	0.607333	0.614333
12.3328	0.611167	0.604167	0.623167	0.633167	0.594167	0.608167	0.609167	0.615167
12.4162	0.614667	0.606667	0.626667	0.634667	0.596667	0.610667	0.609667	0.616667
12.4995	0.6145	0.6085	0.6305	0.6375	0.5985	0.6115	0.6105	0.6185
12.5828	0.617833	0.609833	0.631833	0.638833	0.599833	0.613833	0.613833	0.620833
12.6662	0.618833	0.609833	0.630833	0.639833	0.599833	0.613833	0.613833	0.621833
12.7495	0.632833	0.613833	0.634833	0.644833	0.603833	0.618833	0.616833	0.624833
12.8328	0.624167	0.616167	0.634167	0.645167	0.604167	0.618167	0.618167	0.625167
12.9162	0.625167	0.618167	0.636167	0.647167	0.606167	0.620167	0.620167	0.627167
12.9995	0.6265	0.6185	0.6375	0.6485	0.6065	0.6205	0.6205	0.6295
13.0828	0.631333	0.621333	0.643333	0.652333	0.609333	0.623333	0.624333	0.631333
13.1661	0.631	0.621	0.645	0.653	0.609	0.624	0.624	0.632
13.2495	0.635167	0.628167	0.648167	0.658167	0.616167	0.630167	0.630167	0.636167
13.3328	0.637333	0.629333	0.651333	0.659333	0.616333	0.631333	0.631333	0.638333
13.4161	0.639667	0.630667	0.651667	0.660667	0.616667	0.631667	0.631667	0.640667
13.4995	0.642167	0.634167	0.657167	0.665167	0.621167	0.635167	0.636167	0.643167
13.5828	0.646333	0.638333	0.657333	0.666333	0.624333	0.639333	0.639333	0.645333
13.6661	0.642167	0.632167	0.656167	0.663167	0.618167	0.634167	0.634167	0.641167
13.7494	0.645833	0.636833	0.658833	0.667833	0.622833	0.637833	0.638833	0.645833
13.8328	0.649833	0.641833	0.664833	0.672833	0.628833	0.643833	0.643833	0.650833
13.9161	0.654	0.644	0.666	0.674	0.63	0.646	0.646	0.653
13.9994	0.653833	0.644833	0.665833	0.674833	0.628833	0.644833	0.644833	0.652833
14.0828	0.658333	0.647333	0.669333	0.677333	0.633333	0.648333	0.648333	0.656333
14.1661	0.661	0.647	0.669	0.678	0.633	0.648	0.648	0.656
14.2494	0.660333	0.645333	0.669333	0.676333	0.631333	0.645333	0.646333	0.654333
14.3328	0.660333	0.650333	0.670333	0.681333	0.636333	0.651333	0.651333	0.659333
14.4161	0.661833	0.653833	0.675833	0.683833	0.638833	0.655833	0.654833	0.661833
14.4994	0.664833	0.655833	0.676833	0.684833	0.643833	0.657833	0.657833	0.663833
14.5828	0.6655	0.6585	0.6795	0.6855	0.6435	0.6585	0.6595	0.6645
14.6661	0.667	0.657	0.677	0.686	0.643	0.658	0.658	0.665
14.7494	0.666667	0.657667	0.677667	0.686667	0.643667	0.658667	0.658667	0.665667
14.8327	0.672333	0.660333	0.682333	0.689333	0.648333	0.662333	0.663333	0.670333
14.9161	0.670667	0.661667	0.681667	0.690667	0.649667	0.663667	0.664667	0.670667
14.9994	0.671833	0.662833	0.683833	0.691833	0.649833	0.663833	0.662833	0.669833
15.0827	0.6735	0.6665	0.6835	0.6925	0.6515	0.6675	0.6675	0.6735
15.1661	0.673167	0.667167	0.685167	0.695167	0.652167	0.667167	0.666167	0.674167
15.2494	0.677333	0.668333	0.689333	0.697333	0.656333	0.668333	0.670333	0.677333
15.3327	0.679	0.669	0.69	0.699	0.657	0.671	0.672	0.678
15.4161	0.677333	0.668333	0.692333	0.699333	0.656333	0.672333	0.672333	0.678333
15.4994	0.6805	0.6735	0.6925	0.7005	0.6595	0.6735	0.6735	0.6815
15.5827	0.681333	0.673333	0.695333	0.702333	0.661333	0.673333	0.675333	0.681333
15.666	0.684333	0.674333	0.694333	0.703333	0.662333	0.678333	0.677333	0.684333
15.7494	0.686333	0.675333	0.699333	0.706333	0.664333	0.678333	0.679333	0.686333
15.8327	0.689833	0.680833	0.700833	0.708833	0.669833	0.681833	0.683833	0.688833
15.916	0.688333	0.679333	0.697333	0.709333	0.668333	0.682333	0.683333	0.689333
15.9994	0.6905	0.6795	0.7005	0.7085	0.6685	0.6825	0.6835	0.6905
16.0827	0.691333	0.683333	0.705333	0.711333	0.671333	0.685333	0.686333	0.693333
16.166	0.6935	0.6845	0.7065	0.7135	0.6765	0.6895	0.6905	0.6965
16.2493	0.696667	0.684667	0.706667	0.714667	0.676667	0.689667	0.691667	0.696667
16.3327	0.695167	0.686167	0.695167	0.716167	0.678167	0.691167	0.691167	0.699167
16.416	0.699667	0.691667	0.717667	0.720667	0.682667	0.695667	0.696667	0.703667
16.4993	0.703167	0.693167	0.713167	0.721167	0.684167	0.698167	0.699167	0.705167
16.5827	0.7025	0.6935	0.7125	0.7215	0.6845	0.6965	0.6995	0.7045
16.666	0.704167	0.694167	0.717167	0.722167	0.686167	0.700167	0.703167	0.707167
16.7493	0.705333	0.694333	0.716333	0.723333	0.687333	0.700333	0.702333	0.708333
16.8327	0.707	0.695	0.716	0.724	0.689	0.7	0.702	0.709
16.916	0.705833	0.695833	0.715833	0.726833	0.690833	0.703833	0.704833	0.709833
16.9993	0.711	0.697	0.717	0.727	0.692	0.703	0.705	0.712
17.0827	0.709667	0.698667	0.719667	0.727667	0.693667	0.705667	0.705667	0.712667
17.166	0.708833	0.700833	0.721833	0.729833	0.693833	0.707833	0.706833	0.713833
17.2493	0.71	0.701	0.726	0.73	0.696	0.709	0.708	0.714
17.3326	0.712333	0.701333	0.724333	0.732333	0.696333	0.709333	0.709333	0.716333
17.416	0.714667	0.704667	0.727667	0.732667	0.699667	0.710667	0.712667	0.716667
17.4993	0.714667	0.701667	0.725667	0.734667	0.698667	0.711667	0.711667	0.717667
17.5826	0.714667	0.703667	0.726667	0.734667	0.700667	0.712667	0.714667	0.718667
17.666	0.717167	0.705167	0.730167	0.734167	0.701167	0.713167	0.714167	0.720167
17.7493	0.715167	0.706167	0.730167	0.735167	0.703167	0.715167	0.716167	0.721167
17.8326	0.716667	0.707667	0.728667	0.735667	0.703667	0.716667	0.714667	0.721667
17.9159	0.718833	0.707833	0.729833	0.736833	0.702833	0.713833	0.715833	0.720833
17.9993	0.716333	0.710333	0.731333	0.738333	0.704333	0.717333	0.718333	0.723333
18.0826	0.721167	0.711167	0.733167	0.740167	0.707167	0.719167	0.719167	0.725167
18.1659	0.724333	0.710333	0.731333	0.739333	0.706333	0.720333	0.719333	0.726333
18.2493	0.724833	0.712833	0.735833	0.739833	0.711833	0.722833	0.720833	0.726833
18.3326	0.722667	0.711667	0.734667	0.739667	0.709667	0.721667	0.722667	0.727667
18.4159	0.725	0.714	0.737	0.744	0.709	0.721	0.722	0.728
18.4993	0.726	0.713	0.735	0.743	0.71	0.722	0.722	0.728
18.5826	0.724833	0.715833	0.736833	0.744833	0.712833	0.723833	0.725833	0.730833
18.6659	0.7245	0.7135	0.7345	0.7425	0.7115	0.7215	0.7245	0.7285
18.7492	0.729667	0.719667	0.741667	0.749667	0.717667	0.729667	0.730667	0.736667
18.8326	0.728167	0.718167	0.742167	0.747167	0.717167	0.727167	0.728167	0.735167
18.9159	0.7325	0.7215	0.7435	0.7495	0.7205	0.7315	0.7295	0.7375
18.9992	0.7265	0.7175	0.7395	0.7455	0.7145	0.7265	0.7275	0.7345
19.0826	0.729833	0.720833	0.744833	0.749833	0.718833	0.729833	0.730833	0.736833
19.1659	0.734	0.722	0.742	0.75	0.719	0.733	0.732	0.737
19.2492	0.735	0.725	0.749	0.753	0.721	0.735	0.733	0.74
19.3326	0.735333	0.725333	0.747333	0.755333	0.724333	0.737333	0.735333	0.742333
19.4159	0.739833	0.724833	0.747833	0.755833	0.723833	0.736833	0.736833	0.742833
19.4992	0.737667	0.727667	0.750667	0.756667	0.725667	0.738667	0.737667	0.742667
19.5826	0.737667	0.727667	0.749667	0.756667	0.725667	0.738667	0.738667	0.743667
19.6659	0.740833	0.729833	0.755833	0.757833	0.729833	0.739833	0.739833	0.745833
19.7492	0.7405	0.7295	0.7515	0.7595	0.7285	0.7405	0.7405	0.7455
19.8325	0.739333	0.729333	0.757333	0.760333	0.728333	0.740333	0.741333	0.748333
19.9159	0.741167	0.730167	0.754167	0.761167	0.730167	0.742167	0.740167	0.747167
19.9992	0.745667	0.733667	0.754667	0.762667	0.734667	0.745667	0.743667	0.750667
20.0825	0.743167	0.736167	0.758167	0.762167	0.736167	0.746167	0.746167	0.751167
20.1659	0.744667	0.734667	0.759667	0.762667	0.733667	0.745667	0.744667	0.751667

## Sheet: Fig. S4
Fig. S4b Yields of SDC and cheater in different group compositions.
Initial SDC ratio, R0	Yield, Y (cell number/mL)
	cheater			SDC
	Replicate 1	Replicate 2	Replicate 3	Replicate 1	Replicate 2	Replicate 3
0	36400000	3.54667e+07	3.74333e+07	1500000	983333	1.13333e+06
0.1	2.30333e+07	2.65333e+07	2.02167e+07	5955250	7074550	6213550
0.2	456330000	471254000	399412160	2.13333e+06	3.36667e+06	2.81667e+06
0.3	889000000	856000000	849000000	25900000	24800000	23700000
0.4	1.08017e+09	1.13058e+09	1086150000	1.02833e+07	2.62667e+07	11950000
0.5	1.03003e+09	1299450000	1.38538e+09	234400000	26600000	29300000
0.6	1.32497e+09	1.19408e+09	1190750000	3.10833e+07	31200000	3.38667e+07
0.7	1145650000	1178500000	1091350000	4.74333e+07	5.90167e+07	164100000
0.8	1.33428e+09	1.29098e+09	1.12897e+09	59750000	5.72167e+07	5.15333e+07
0.9	1.18293e+09	1106550000	9.72633e+08	9.67333e+07	8.70667e+07	7.11833e+07
1	5.28333e+06	133333	50000	1.34827e+09	1.33677e+09	1293250000
Fig. S4c The relationship between R0 and ΔR after stress induction.
Initial SDC ratio, R0	Change in SDC ratio, ΔR
	Replicate 1	Replicate 2	Replicate 3
1	0	0	0
0.9	-0.8106	-0.827056	-0.83181
0.8	-0.757139	-0.757561	-0.75635
0.7	-0.660243	-0.65231	-0.56929
0.6	-0.577078	-0.574537	-0.57235
0.5	-0.4821	-0.47994	-0.47929
0.4	-0.39057	-0.377295	-0.38912
0.3	-0.281097	-0.289263	-0.27419
0.2	-0.164659	-0.168297	-0.161211
0.1	0.012598	0.022287	-0.0077
0	0	0	0

## Sheet: Fig. S6
Fig. S6a Variation in growth dynamics following dilution. Growth curves of multiple subpopulations when λ=2 at 3,500 min (about 60 h) of culturing in a 384-well plate.
Time (h)	Well ID
	A1	A2	A3	A4	A5	A6	A7	A8	A9	A10	A11	A12	A13	A14	A15	A16	A17	A18	A19	A20	A21	A22	A23	A24	B1	B2	B3	B4	B5	B6	B7	B8	B9	B10	B11	B12	B13	B14	B15	B16	B17	B18	B19	B20	B21	B22	B23	B24	C1
10	-0.0012	-0.0014	-0.0002	0.001	0.0024	-0.0034	0.0001	-0.0011	0.0001	-0.0011	0.0004	-0.0038	0.0009	-0.0014	0.0018	0.0011	-0.0009	-0.0038	-0.0011	-0.0031	0.0004	-0.004	0.0026	-0.004	0.0021	0.0049	0	0.004	-0.0012	0.003	-0.0012	-0.0001	0.0019	-0.0003	0.0034	-0.0017	0.0021	-0.0005	-0.0031	-0.0013	-0.0024	-0.0038	0.0026	-0.0007	-0.001	-0.0007	-0.0024	-0.0035	-0.0005
188	-0.0035	-0.0009	-0.004	-0.001	-0.0041	-0.0046	-0.0047	-0.004	-0.0021	-0.0027	-0.0026	-0.0056	-0.0024	-0.0029	-0.0013	-0.0007	-0.0048	-0.0041	-0.0034	-0.0047	-0.0015	-0.0044	-0.0031	-0.0054	0.0004	0.0046	0	0.0018	-0.0024	0.0039	-0.0011	-0.0012	0.0024	0.0004	0.003	0.0005	0.0018	-0.0023	-0.0038	-0.0003	-0.0015	-0.0004	0.001	0.0012	0.0007	0.0033	0	-0.0056	-0.0011
366	-0.0042	-0.0007	-0.0046	-0.001	-0.005	-0.0046	-0.0061	-0.0047	-0.0032	-0.0038	-0.0043	-0.0058	-0.0042	-0.0031	-0.0026	-0.0013	-0.0052	-0.0028	-0.0051	-0.0046	-0.0018	-0.0042	-0.0035	-0.0048	0.0007	0.0045	0	0.0015	-0.0026	0.0036	-0.0018	-0.001	0.0021	-0.0003	0.0017	0.0005	0.0014	-0.003	-0.0049	-0.0006	-0.0013	0.0001	-0.0001	0.0018	0.0008	0.0043	0.0004	-0.0046	-0.0004
544	-0.0044	-0.0004	-0.0052	-0.0016	-0.0057	-0.0041	-0.0067	-0.0047	-0.0042	-0.0042	-0.0052	-0.0061	-0.0054	-0.0035	-0.0029	-0.0011	-0.0054	-0.0018	-0.0052	-0.0039	-0.0021	-0.0042	-0.0031	-0.0033	0.0005	0.0046	0	0.001	-0.0019	0.0039	-0.0024	-0.0009	0.0019	0	0.0015	0.0006	0.0013	-0.0036	-0.0045	0	-0.002	0.0002	0.0006	0.003	0.0004	0.0044	0.0015	-0.0023	0.0009
722	-0.005	-0.0006	-0.0057	-0.0017	-0.0066	-0.0041	-0.0074	-0.0046	-0.0051	-0.005	-0.0063	-0.0061	-0.0064	-0.0043	-0.0043	-0.001	-0.0054	-0.0017	-0.0062	-0.0046	-0.0019	-0.0043	-0.0035	-0.0026	-0.0001	0.0041	0	0.0009	-0.0027	0.0035	-0.0024	-0.0008	0.0011	-0.0006	0.0012	0.0012	0.0018	-0.0044	-0.0055	-0.0002	-0.0019	0.0001	-0.0005	0.0023	0.0006	0.0047	0.0011	-0.0002	0.0015
900	-0.005	-0.0006	-0.006	-0.0019	-0.0069	-0.0041	-0.0078	-0.0051	-0.0056	-0.0054	-0.0069	-0.0062	-0.0072	-0.0043	-0.0046	-0.0015	-0.0054	-0.0009	-0.0061	-0.0047	-0.002	-0.0044	-0.0033	-0.0023	0.0003	0.004	0	0.0005	-0.0023	0.0038	-0.0024	-0.0014	0.0012	-0.0002	0.0015	0.0016	0.0011	-0.0039	-0.0055	0.0004	-0.0019	0.0004	0.0006	0.0025	0.0009	0.0043	0.0018	0.0019	0.0024
1078	-0.0064	-0.002	-0.0072	-0.003	-0.0083	-0.0055	-0.0097	-0.0064	-0.0071	-0.0072	-0.0093	-0.0071	-0.0096	-0.0057	-0.0066	-0.0022	-0.0069	-0.0007	-0.0078	-0.0059	-0.0042	-0.005	-0.0042	-0.0034	-0.001	0.0033	0	-0.0006	-0.0032	0.0033	-0.0037	-0.0024	0.0005	-0.0012	0.0002	0.0004	0.0006	-0.0054	-0.0067	-0.0005	-0.0029	-0.0003	-0.0006	0.0016	0	0.0047	0.0017	0.0016	0.0017
1256	-0.0075	-0.003	-0.0084	-0.0034	-0.0094	-0.0061	-0.0109	-0.007	-0.0084	-0.0085	-0.0106	-0.008	-0.0105	-0.0065	-0.0078	-0.0027	-0.0069	-0.001	-0.0084	-0.0064	-0.0037	-0.0054	-0.0044	-0.0037	-0.0015	0.003	0	-0.0008	-0.0034	0.0027	-0.0035	-0.0022	0.0002	-0.0015	-0.0003	0.0016	0.0014	-0.0061	-0.0076	-0.0007	-0.0039	-0.0005	-0.0013	0.0011	-0.0002	0.0037	0.0013	0.0018	0.0018
1434	-0.0069	-0.0028	-0.0082	-0.0036	-0.0088	-0.006	-0.0101	-0.0073	-0.0083	-0.0082	-0.0114	-0.0091	-0.0111	-0.0058	-0.0075	-0.0023	-0.0068	0.0011	-0.0068	-0.0066	-0.0035	-0.0037	-0.0032	-0.0035	-0.0014	0.0033	0	0.0001	-0.0025	0.003	-0.0035	-0.0022	0.0017	-0.0005	-0.0005	0.0006	0.0014	-0.004	-0.0066	-0.0001	-0.0033	0.0013	0.0004	0.0018	-0.0001	0.006	0.0033	0.0024	0.0044
1612	-0.0087	-0.0034	-0.0068	-0.0045	-0.0106	-0.0074	0.0049	-0.0082	-0.0104	-0.0098	-0.0125	-0.0096	-0.0127	-0.002	-0.0096	0.0059	-0.0077	0.0003	0.0041	-0.0067	-0.0032	-0.0046	-0.0052	-0.0041	-0.0031	0.0016	0	-0.0011	-0.0036	0.0013	-0.003	-0.0027	0.0056	-0.0025	-0.0013	0.0005	0.0009	0.0059	-0.0087	-0.0008	-0.0046	0	0.001	0.0025	0.0013	0.0043	0.0009	0.0027	0.0106
1790	-0.0078	-0.0023	0.0209	-0.0042	-0.0098	-0.0061	0.1742	-0.0083	-0.0098	0.0031	-0.0074	-0.01	-0.0126	0.1224	-0.0087	0.1486	-0.0077	0.0012	0.1665	-0.0066	-0.0036	-0.0037	-0.0036	-0.0018	-0.0021	0.0033	0	-0.0011	0.0005	0.0024	0.0123	-0.0031	0.1155	-0.0007	-0.0015	0.0004	0.0007	0.1533	-0.0077	-0.0001	-0.004	0.0005	0.0497	0.0107	0.0082	0.0052	0.0024	0.0056	0.144
1968	-0.0092	-0.0038	0.1925	-0.0054	-0.0116	-0.0079	0.3518	-0.0099	-0.0122	0.1563	0.1122	-0.0103	-0.0148	0.298	-0.0105	0.3338	-0.0085	-0.0012	0.3521	-0.0075	-0.0044	-0.0056	-0.0062	-0.0045	-0.0036	0.002	0	-0.0011	0.0692	0.0016	0.1673	-0.0028	0.2605	0.0011	-0.0013	0.0011	0.0004	0.3021	-0.0089	-0.0005	-0.0048	-0.0007	0.2526	0.1343	0.1134	0.0037	0.0007	0.0029	0.2952
2146	-0.0089	-0.0038	0.3571	-0.0056	-0.0113	-0.0076	0.4969	-0.0105	-0.0124	0.3237	0.2648	-0.0115	-0.0152	0.4578	-0.011	0.4862	-0.0093	0.0009	0.5007	-0.0094	-0.0047	-0.005	-0.0053	-0.005	-0.0036	0.0018	0	-0.0018	0.2494	0.002	0.3368	-0.003	0.3362	0.0493	-0.001	0.0003	0.0006	0.381	-0.0094	-0.0016	-0.0054	-0.0003	0.4276	0.2704	0.2883	0.0044	0.0016	0.0027	0.4264
2324	-0.01	-0.0046	0.5343	-0.0058	-0.0123	-0.0085	0.6052	-0.0124	-0.0143	0.4924	0.4887	-0.0128	-0.0167	0.5671	-0.0136	0.5862	-0.0104	0.0012	0.622	-0.0084	-0.0053	-0.0033	-0.0057	-0.0047	-0.0046	0.0014	0	-0.0026	0.3102	0.0012	0.5019	-0.0049	0.4154	0.2644	-0.0026	-0.0008	0	0.4557	-0.0111	-0.0021	-0.0061	-0.0004	0.5697	0.3902	0.5027	0.0052	0.0016	0.0028	0.501
2502	-0.0086	-0.0035	0.5784	-0.0054	-0.0116	-0.0081	0.6232	-0.0128	-0.0151	0.5348	0.5332	-0.0125	-0.0179	0.6009	-0.0136	0.6149	-0.0103	0.002	0.6412	-0.0087	-0.0053	-0.0049	-0.0047	-0.005	-0.0034	0.0023	0	-0.0029	0.323	0.0017	0.5527	-0.0038	0.4324	0.3287	-0.0024	0	0.0002	0.4676	-0.0115	-0.0022	-0.0053	0.0009	0.612	0.429	0.5663	0.0052	0.0018	0.0042	0.5145
2680	-0.0111	-0.0054	0.598	-0.0076	-0.0141	-0.01	0.64	-0.016	-0.0178	0.5922	0.5755	-0.0139	-0.0209	0.6424	-0.0168	0.6497	-0.012	-0.0009	0.6563	-0.0113	-0.0074	-0.0072	-0.0079	-0.0074	-0.006	0.001	0	-0.0035	0.3213	0.0006	0.5804	-0.0061	0.4461	0.3824	-0.0036	0.0005	-0.0011	0.479	-0.013	-0.0035	-0.0061	-0.002	0.6371	0.4486	0.6191	0.0028	-0.001	0.0016	0.5203
2858	-0.0091	-0.0033	0.6464	-0.0048	-0.0124	-0.0082	0.6585	-0.0148	-0.0163	0.6468	0.5915	-0.0148	-0.0192	0.6724	-0.0151	0.6753	-0.0113	0.0014	0.6697	-0.0091	-0.007	-0.0049	-0.0051	-0.0045	-0.0043	0.0024	0	-0.0025	0.3209	0.0014	0.6048	-0.0045	0.4586	0.4098	-0.0027	-0.0015	-0.0004	0.4923	-0.0109	-0.0024	-0.0068	0.0004	0.6535	0.4668	0.6416	0.0051	0.0022	0.0049	0.5252
3036	-0.0091	-0.0028	0.6633	-0.0055	-0.0124	-0.0088	0.6668	-0.0158	-0.018	0.6653	0.6295	-0.0148	-0.0207	0.6829	-0.0157	0.6904	-0.0114	0.0023	0.6771	-0.0098	-0.0054	-0.0052	-0.0055	-0.0059	-0.0051	0.0028	0	-0.0028	0.3201	0.0016	0.6382	-0.005	0.4632	0.4249	-0.0021	-0.0004	0.0006	0.4953	-0.0109	-0.0014	-0.0062	0.0004	0.6648	0.4812	0.6712	0.005	0.0014	0.0043	0.5227
3217	-0.00174	0.00426	0.66986	0.00276	-0.00454	-0.00074	0.67786	-0.00884	-0.01034	0.66956	0.65406	-0.00754	-0.01354	0.68756	-0.00884	0.69666	-0.00394	0.01186	0.68426	-0.00214	0.00096	0.00366	0.00266	0.00256	0.00316	0.01056	0.00756	0.00456	0.33576	0.01006	0.65836	0.00296	0.47326	0.44656	0.00596	0.00716	0.00806	0.49776	-0.00374	0.00626	0.00016	0.00926	0.66886	0.48986	0.68326	0.01316	0.00846	0.01226	0.51876
3417	-0.0015	0.0046	0.6738	0.0027	-0.0049	-0.0009	0.6827	-0.0093	-0.012	0.6742	0.6676	-0.0066	-0.0151	0.6871	-0.0099	0.696	-0.0026	0.0109	0.6866	-0.0027	0.0023	0.0036	0.0028	0.0013	0.0029	0.0099	0.0097	0.0049	0.3428	0.0088	0.6629	0.0027	0.4722	0.458	0.0052	0.0087	0.0067	0.4961	-0.0048	0.0063	0.0026	0.0078	0.6723	0.4986	0.6941	0.0123	0.008	0.0116	0.504
Fig. S6c The impact of adding 0.4 mg/mL 6-APA at different A600 on yield.
A600 when add stress	Yield		A600 when add stress	Yield		A600 when add stress	Yield
	Homogenous SDC			Homogenous cheater			Heterogeneous group
0.054333	0.37475		0.023333	0.01245		0.034333	0.01785
0.052333	0.41625		0.026333	0.01575		0.042333	0.01575
0.054333	0.38365		0.027333	0.01485		0.035333	0.01525
0.14	0.394233		0.051	0.037433		0.086	0.393133
0.135	0.399233		0.053	0.030733		0.082	0.395533
0.136	0.410133		0.057	0.037233		0.088	0.391633
0.235333	0.353167		0.099333	0.065467		0.163333	0.396867
0.227333	0.359867		0.101333	0.079567		0.158333	0.386367
0.225333	0.362667		0.120333	0.082867		0.164333	0.403267
0.286667	0.3275		0.178667	0.1134		0.218667	0.413
0.283667	0.3389		0.168667	0.0954		0.223667	0.3966
0.280667	0.3387		0.133667	0.0825		0.223667	0.4117
0.327667	0.2763		0.187667	0.103		0.273667	0.3781
0.325667	0.2841		0.212667	0.1094		0.261667	0.3701
0.325667	0.3037		0.207667	0.1298		0.265667	0.4004
0.354333	0.2544		0.253333	0.1682		0.319333	0.2811
0.362333	0.2751		0.227333	0.1236		0.318333	0.295
0.361333	0.2877		0.245333	0.1338		0.341333	0.3584
0.403333	0.259233		0.269333	0.191533		0.331333	0.514633
0.413333	0.289533		0.277333	0.177933		0.330333	0.501033
0.403333	0.295633		0.275333	0.162833		0.335333	0.529333
0.448667	0.593667		0.368667	0.560067		0.409667	0.599167
0.444667	0.596467		0.370667	0.541667		0.407667	0.611967
0.469667	0.655867		0.364667	0.550067		0.409667	0.622367
Fig. S6d After the growth step, bacteria were re-cultured in a shaker, and their cell density was measured using a microplate reader within the automated biofoundry every 25 min.
		A600
Plate ID	Well ID	T = 25 min	T = 50 min	T = 75 min	T = 100 min
Plate 1	A01	0.1025	0.1723	0.1991	0.2319
Plate 1	A02	0.08888	0.1487	0.1841	0.2053
Plate 1	A03	0.09455	0.1538	0.1861	0.2187
Plate 1	A04	0.08644	0.1447	0.1805	0.2043
Plate 1	A05	0.08452	0.1441	0.1798	0.2162
Plate 1	A06	0.08778	0.1461	0.1812	0.2085
Plate 1	A07	0.1002	0.1731	0.2117	0.2315
Plate 1	A08	0.09595	0.1637	0.2007	0.2358
Plate 1	A09	0.1384	0.224	0.2396	0.2724
Plate 1	A10	0.1132	0.1879	0.2271	0.2445
Plate 1	A11	0.1382	0.2248	0.2558	0.2691
Plate 1	A12	0.1284	0.2149	0.2565	0.2731
Plate 1	B12	0.1175	0.1966	0.2339	0.2508
Plate 1	B11	0.1071	0.1755	0.2149	0.249
Plate 1	B10	0.1202	0.2026	0.2456	0.2666
Plate 1	B09	0.07135	0.1248	0.157	0.1965
Plate 1	B08	0.09254	0.1525	0.187	0.2143
Plate 1	B07	0.1078	0.1767	0.2174	0.2354
Plate 1	B06	0.1093	0.1804	0.2101	0.2429
Plate 1	B05	0.1445	0.2231	0.2554	0.2834
Plate 1	B04	0.1333	0.2214	0.2642	0.2964
Plate 1	B03	0.132	0.2144	0.2358	0.2638
Plate 1	B02	0.1206	0.1938	0.2328	0.263
Plate 1	B01	0.1456	0.22	0.2521	0.2746
Plate 1	C01	0.1193	0.1847	0.2224	0.2534
Plate 1	C02	0.1153	0.1899	0.2208	0.2544
Plate 1	C03	0.1323	0.2162	0.2592	0.2921
Plate 1	C04	0.1053	0.1758	0.2156	0.2388
Plate 1	C05	0.1109	0.1821	0.2224	0.2424
Plate 1	C06	0.109	0.1752	0.2113	0.2423
Plate 1	C07	0.08517	0.142	0.1749	0.206
Plate 1	C08	0.1231	0.1994	0.2425	0.2641
Plate 1	C09	0.1092	0.1781	0.2163	0.2503
Plate 1	C10	0.09722	0.1573	0.1908	0.2249
Plate 1	C11	0.1109	0.178	0.2127	0.2441
Plate 1	C12	0.1212	0.1895	0.2268	0.2573
Plate 1	D12	0.08626	0.1454	0.1715	0.2096
Plate 1	D11	0.09312	0.15	0.1818	0.2199
Plate 1	D10	0.1199	0.19	0.2285	0.2482
Plate 1	D09	0.1057	0.1738	0.2139	0.2367
Plate 1	D08	0.09969	0.168	0.2075	0.2426
Plate 1	D07	0.1074	0.1731	0.2093	0.2331
Plate 1	D06	0.093	0.15	0.1838	0.221
Plate 1	D05	0.1178	0.1876	0.2257	0.2566
Plate 1	D04	0.0944	0.159	0.1972	0.2355
Plate 1	D03	0.08509	0.1425	0.1753	0.2132
Plate 1	D02	0.09769	0.1645	0.2044	0.2323
Plate 1	D01	0.1306	0.2048	0.2317	0.2585
Plate 1	E01	0.1312	0.2112	0.2516	0.2836
Plate 1	E02	0.1289	0.2081	0.2487	0.2646
Plate 1	E03	0.1203	0.1937	0.232	0.2492
Plate 1	E04	0.1195	0.1966	0.2343	0.2504
Plate 1	E05	0.1032	0.1697	0.2066	0.2359
Plate 1	E06	0.0955	0.159	0.1945	0.2291
Plate 1	E07	0.1568	0.2457	0.274	0.3095
Plate 1	E08	0.1125	0.1777	0.2131	0.2489
Plate 1	E09	0.08881	0.1478	0.1809	0.2151
Plate 1	E10	0.1316	0.205	0.2406	0.271
Plate 1	E11	0.0973	0.1599	0.1961	0.2338
Plate 1	E12	0.0679	0.09931	0.1492	0.1783
Plate 1	F12	0.05372	0.08041	0.1168	0.1424
Plate 1	F11	0.04364	0.06813	0.1066	0.1329
Plate 1	F10	0.06166	0.09296	0.1408	0.1706
Plate 1	F09	0.06671	0.09885	0.1474	0.1777
Plate 1	F08	0.04779	0.07567	0.1165	0.1447
Plate 1	F07	0.05644	0.0917	0.1386	0.1713
Plate 1	F06	0.05668	0.08852	0.1319	0.163
Plate 1	F05	0.06388	0.0983	0.1486	0.1816
Plate 1	F04	0.05558	0.0881	0.1294	0.1637
Plate 1	F03	0.07907	0.1184	0.1706	0.2054
Plate 1	F02	0.05155	0.07743	0.1174	0.1459
Plate 1	F01	0.05336	0.08041	0.1218	0.1497
Plate 1	G01	0.07834	0.1175	0.1673	0.2036
Plate 1	G02	0.08564	0.1254	0.1842	0.2084
Plate 1	G03	0.08961	0.1261	0.1827	0.215
Plate 1	G04	0.08527	0.1257	0.1739	0.2047
Plate 1	G05	0.09015	0.131	0.1878	0.209
Plate 1	G06	0.07339	0.1092	0.1551	0.19
Plate 1	G07	0.05013	0.07418	0.1102	0.1346
Plate 1	G08	0.03857	0.05473	0.08283	0.1041
Plate 1	G09	0.08158	0.1192	0.1714	0.1986
Plate 1	G10	0.02191	0.02577	0.03694	0.04543
Plate 1	G11	0.06511	0.09503	0.1392	0.1711
Plate 1	G12	0.06335	0.08996	0.129	0.1574
Plate 1	H12	0.07913	0.115	0.1637	0.1993
Plate 1	H11	0.08141	0.1186	0.1697	0.2054
Plate 1	H10	0.06956	0.103	0.1488	0.1736
Plate 1	H09	0.1173	0.1682	0.2236	0.2574
Plate 1	H08	0.08032	0.1166	0.1648	0.2001
Plate 1	H07	0.09237	0.1337	0.1862	0.2206
Plate 1	H06	0.0369	0.05846	0.08992	0.1146
Plate 1	H05	0.04311	0.06873	0.1041	0.131
Plate 1	H04	0.07151	0.1082	0.1544	0.1875
Plate 1	H03	0.03186	0.04851	0.07488	0.09582
Plate 1	H02	0.08913	0.1262	0.1747	0.2008
Plate 1	H01	0.09485	0.1348	0.19	0.223
Plate 2	A01	0.1022	0.1441	0.1923	0.2252
Plate 2	A02	0.07216	0.1079	0.1535	0.1801
Plate 2	A03	0.07284	0.1085	0.1539	0.189
Plate 2	A04	0.09479	0.1348	0.1807	0.2184
Plate 2	A05	0.08384	0.1162	0.1628	0.1945
Plate 2	A06	0.06848	0.09931	0.143	0.1693
Plate 2	A07	0.06749	0.1008	0.1433	0.1746
Plate 2	A08	0.04373	0.06159	0.09207	0.1149
Plate 2	A09	0.08969	0.1284	0.1788	0.2156
Plate 2	A10	0.07566	0.1135	0.1595	0.1899
Plate 2	A11	0.06567	0.08876	0.1256	0.1532
Plate 2	A12	0.1012	0.1453	0.2015	0.2371
Plate 2	B12	0.06287	0.09203	0.1311	0.161
Plate 2	B11	0.06679	0.09679	0.1373	0.1683
Plate 2	B10	0.07228	0.1091	0.1553	0.1918
Plate 2	B09	0.212	0.2756	0.3239	0.3374
Plate 2	B08	0.08719	0.1288	0.1773	0.2149
Plate 2	B07	0.09824	0.1479	0.2077	0.2306
Plate 2	B06	0.0966	0.1413	0.1939	0.2311
Plate 2	B05	0.04834	0.07379	0.1099	0.1376
Plate 2	B04	0.08673	0.1227	0.1639	0.197
Plate 2	B03	0.04695	0.07173	0.1067	0.1336
Plate 2	B02	0.08395	0.1219	0.1649	0.2003
Plate 2	B01	0.06856	0.09811	0.1371	0.167
Plate 2	C01	0.08186	0.1175	0.1653	0.1959
Plate 2	C02	0.08428	0.1208	0.1687	0.2032
Plate 2	C03	0.06024	0.09216	0.1336	0.1646
Plate 2	C04	0.06275	0.09451	0.1377	0.1693
Plate 2	C05	0.07859	0.1167	0.1671	0.2006
Plate 2	C06	0.05798	0.08455	0.1213	0.1485
Plate 2	C07	0.05493	0.08049	0.1183	0.1466
Plate 2	C08	0.09928	0.1388	0.1923	0.2286
Plate 2	C09	0.09443	0.1356	0.1865	0.2147
Plate 2	C10	0.06982	0.09886	0.1384	0.1673
Plate 2	C11	0.09906	0.1365	0.1857	0.217
Plate 2	C12	0.1177	0.1642	0.228	0.2628
Plate 2	D12	0.08155	0.1179	0.1639	0.1967
Plate 2	D11	0.08756	0.1289	0.1783	0.2066
Plate 2	D10	0.1036	0.1496	0.2036	0.2334
Plate 2	D09	0.09352	0.1362	0.184	0.2155
Plate 2	D08	0.09368	0.1335	0.1824	0.211
Plate 2	D07	0.08875	0.1296	0.1805	0.2173
Plate 2	D06	0.09648	0.1402	0.1961	0.2318
Plate 2	D05	0.06267	0.09441	0.1372	0.168
Plate 2	D04	0.07249	0.1073	0.1512	0.1836
Plate 2	D03	0.08744	0.1216	0.169	0.2054
Plate 2	D02	0.08874	0.1295	0.1829	0.2216
Plate 2	D01	0.1071	0.1554	0.2138	0.2405
Plate 2	E01	0.103	0.1508	0.2087	0.2446
Plate 2	E02	0.1089	0.1593	0.2262	0.2631
Plate 2	E03	0.1171	0.1727	0.2409	0.2639
[truncated: 335 more columns]

## Sheet: Fig. S8
Fig. S8a Validation of the ΔR after the SGSP process, calculated according to equation 1, as a function of λ and R0
Average populations sizes，λ		cheater increase			SDC increase
mean	Err. Bar	Replicate 1	Replicate 2	Replicate 3	Replicate 1	Replicate 2	Replicate 3
13.7633	0.803077	0.012003	0.01055	0.004765
10.307	0.123794				0.020973	0.019209	0.020714
9.78267	0.156001	0.022274	0.022218	0.020832
2.07444	0.061944				0.038376	0.037277	0.038153
10.001	0.216197				0.04753	0.051434	0.051579
0.517333	0.004726				0.078695	0.082852	0.083984
10.669	0.150821	0.103983	0.109972	0.103789
11.2103	0.081451	0.19347	0.198648	0.189585
2.13111	0.098338	0.32042	0.320187	0.314918
0.877333	0.054602				0.476402	0.475883	0.464486
0.222	0.017088				0.493213	0.439252	0.497835
0.111	0.008544				0.493213	0.439252	0.497835
0.444	0.034176				0.493213	0.439252	0.497835
1.5755	0.123694	0.475354	0.503935	0.46732
1.3685	0.034011	0.486517	0.472395	0.490734
10.3467	0.722311	0.522523	0.494824	0.468872
1.90222	0.050037	0.535714	0.475089	0.496441
10.2683	0.117356	0.56624	0.562975	0.554038
0.503667	0.015044				0.651861	0.646993	0.657931
0.764	0.016971				0.785854	0.781423	0.781464
0.442	0.005568				0.851906	0.849275	0.84725
0.573	0.058284				0.903586	0.901337	0.904157
12.4533	0.02916	0.903586	0.901337	0.904157
0.2765	0.013757				0.902814	0.901924	0.908074
0.51	0				0.945226	0.941723	0.943899
0.644333	0.043466				0.962795	0.963798	0.964136
0.516	0.022271				0.982565	0.983701	0.983697
0.207333	0.027429	0.986242	0.985291	0.985508
Fig. S8b Experimental results across multiple cultivation rounds in either strong segregation or weak segregation in the presence of 0.4 mg/mL 6-APA with R0 = 0.5.
Propagation number	Final SDC frequency, R'
	λ = 0.22			λ = 13.25
	Replicate 1	Replicate 2	Replicate 3	Replicate 1	Replicate 2	Replicate 3
0	0.493213	0.439252	0.497835	0.520211	0.492958	0.468571
1	0.945226	0.941723	0.943899	0.024286	0.024175	0.02316
2	0.986242	0.985291	0.985508	0.014993	0.012232	0.008811
3	0.969204	0.970638	0.970064	0.012717	0.010293	0.00618

## Sheet: Fig. S9
Fig. S9a Growth dynamics of the SDC group across three sequential rounds of antibiotic treatment.
Time (h)	A600
	Round 1			Round 2			Round 3
	Replicate 1	Replicate 2	Replicate 3	Replicate 1	Replicate 2	Replicate 3	Replicate 1	Replicate 2	Replicate 3
0	0.032	0.032	0.032	0.033	0.033	0.034	0.035	0.032	0.034
0.25	0.039	0.039	0.039	0.042	0.041	0.043	0.04	0.037	0.04
0.5	0.047	0.047	0.047	0.051	0.05	0.051	0.053	0.05	0.053
0.75	0.057	0.057	0.057	0.063	0.063	0.063	0.064	0.06	0.063
1	0.062	0.062	0.062	0.081	0.08	0.08	0.074	0.07	0.073
1.25	0.101	0.101	0.1	0.102	0.101	0.101	0.099	0.095	0.099
1.5	0.122	0.121	0.12	0.124	0.123	0.122	0.122	0.117	0.12
1.75	0.148	0.147	0.146	0.189	0.188	0.186	0.138	0.134	0.137
2	0.18	0.178	0.178	0.234	0.233	0.233	0.149	0.146	0.147
2.25	0.209	0.207	0.206	0.273	0.272	0.269	0.231	0.229	0.228
2.5	0.283	0.283	0.278	0.293	0.292	0.29	0.247	0.244	0.245
2.75	0.252	0.252	0.256	0.266	0.267	0.26	0.266	0.26	0.262
3	0.202	0.199	0.203	0.216	0.214	0.213	0.123	0.118	0.119
3.25	0.156	0.152	0.156	0.165	0.164	0.163	0.084	0.081	0.081
3.5	0.114	0.112	0.115	0.122	0.122	0.122	0.08	0.079	0.08
3.75	0.092	0.09	0.092	0.094	0.093	0.093	0.08	0.076	0.078
4	0.085	0.084	0.084	0.085	0.085	0.085	0.078	0.076	0.076
4.25	0.082	0.08	0.08	0.08	0.08	0.08	0.077	0.075	0.075
4.5	0.08	0.078	0.078	0.081	0.081	0.082	0.078	0.076	0.076
4.75	0.078	0.076	0.076	0.079	0.078	0.079	0.076	0.074	0.075
5	0.077	0.076	0.075	0.077	0.076	0.077	0.077	0.074	0.075
5.25	0.077	0.076	0.076	0.079	0.078	0.08	0.076	0.074	0.074
5.5	0.078	0.076	0.076	0.076	0.075	0.076	0.076	0.074	0.075
5.75	0.077	0.076	0.075	0.076	0.075	0.076	0.076	0.075	0.074
6	0.076	0.075	0.075	0.075	0.074	0.075	0.076	0.074	0.074
6.25	0.076	0.075	0.075	0.075	0.074	0.075	0.075	0.074	0.074
6.5	0.076	0.075	0.075	0.077	0.076	0.077	0.075	0.074	0.073
6.75	0.076	0.075	0.075	0.075	0.073	0.073	0.076	0.075	0.075
7	0.076	0.076	0.076	0.076	0.074	0.075	0.076	0.075	0.075
7.25	0.075	0.075	0.075	0.078	0.076	0.077	0.075	0.074	0.075
7.5	0.075	0.075	0.075	0.075	0.074	0.075	0.074	0.074	0.073
7.75	0.075	0.075	0.075	0.075	0.074	0.075	0.075	0.074	0.074
8	0.076	0.076	0.075	0.082	0.08	0.082	0.076	0.076	0.076
8.25	0.075	0.074	0.075	0.075	0.074	0.074	0.076	0.075	0.074
8.5	0.076	0.075	0.075	0.075	0.074	0.074	0.074	0.074	0.074
8.75	0.075	0.075	0.075	0.076	0.074	0.075	0.074	0.074	0.074
9	0.076	0.075	0.075	0.075	0.074	0.074	0.074	0.074	0.073
9.25	0.076	0.075	0.076	0.078	0.076	0.078	0.077	0.076	0.075
9.5	0.076	0.076	0.076	0.08	0.078	0.079	0.075	0.075	0.074
9.75	0.076	0.075	0.076	0.079	0.077	0.078	0.075	0.075	0.074
10	0.075	0.075	0.075	0.076	0.074	0.074	0.075	0.075	0.074
10.25	0.076	0.076	0.077	0.079	0.077	0.078	0.075	0.075	0.074
10.5	0.076	0.076	0.077	0.078	0.076	0.077	0.076	0.076	0.074
10.75	0.076	0.076	0.076	0.079	0.077	0.079	0.075	0.076	0.075
11	0.077	0.077	0.077	0.077	0.075	0.075	0.075	0.075	0.074
11.25	0.076	0.076	0.076	0.078	0.076	0.076	0.076	0.075	0.074
11.5	0.077	0.077	0.077	0.077	0.075	0.076	0.075	0.076	0.075
11.75	0.076	0.076	0.076	0.075	0.074	0.074	0.076	0.076	0.075
12	0.077	0.076	0.077	0.076	0.075	0.075	0.076	0.076	0.074
12.25	0.076	0.075	0.076	0.076	0.074	0.074	0.076	0.076	0.075
12.5	0.076	0.076	0.077	0.076	0.074	0.075	0.076	0.076	0.075
12.75	0.076	0.076	0.077	0.077	0.075	0.075	0.075	0.075	0.074
13	0.078	0.078	0.078	0.076	0.074	0.075	0.076	0.075	0.074
13.25	0.076	0.075	0.076	0.079	0.076	0.077	0.076	0.076	0.075
13.5	0.077	0.076	0.077	0.076	0.074	0.074	0.075	0.076	0.074
13.75	0.076	0.076	0.077	0.078	0.076	0.076	0.076	0.076	0.075
14	0.076	0.075	0.077	0.077	0.075	0.075	0.076	0.076	0.075
14.25	0.076	0.076	0.077	0.078	0.076	0.077	0.077	0.076	0.075
14.5	0.077	0.076	0.077	0.078	0.077	0.077	0.076	0.076	0.075
14.75	0.076	0.076	0.077	0.077	0.076	0.076	0.077	0.077	0.075
15	0.077	0.076	0.077	0.076	0.075	0.075	0.078	0.077	0.077
15.25	0.077	0.076	0.077	0.077	0.076	0.076	0.077	0.077	0.076
15.5	0.077	0.077	0.078	0.076	0.075	0.075	0.076	0.076	0.075
15.75	0.076	0.076	0.077	0.079	0.077	0.078	0.076	0.076	0.075
16	0.077	0.077	0.078	0.077	0.076	0.076	0.077	0.076	0.075
16.25	0.077	0.077	0.078	0.077	0.076	0.077	0.077	0.077	0.076
16.5	0.076	0.076	0.077	0.077	0.075	0.076	0.076	0.077	0.076
16.75	0.076	0.076	0.077	0.079	0.077	0.078	0.076	0.076	0.075
17	0.076	0.076	0.077	0.08	0.078	0.08	0.076	0.077	0.075
17.25	0.076	0.076	0.077	0.078	0.077	0.078	0.076	0.077	0.075
17.5	0.076	0.076	0.077	0.078	0.077	0.078	0.075	0.076	0.075
17.75	0.076	0.076	0.077	0.076	0.075	0.074	0.078	0.077	0.077
18	0.076	0.076	0.077	0.079	0.078	0.079	0.076	0.077	0.075
18.25	0.077	0.076	0.077	0.08	0.079	0.08	0.076	0.076	0.075
18.5	0.077	0.076	0.078	0.075	0.075	0.074	0.078	0.078	0.076
18.75	0.077	0.076	0.078	0.078	0.077	0.077	0.077	0.077	0.074
19	0.078	0.077	0.079	0.076	0.075	0.076	0.078	0.077	0.075
19.25	0.076	0.076	0.078	0.075	0.074	0.074	0.077	0.077	0.074
19.5	0.078	0.078	0.08	0.076	0.075	0.075	0.078	0.078	0.077
19.75	0.078	0.078	0.079	0.076	0.075	0.074	0.077	0.077	0.076
20	0.077	0.077	0.078	0.077	0.077	0.076	0.076	0.077	0.075
Fig. S9c Growth dynamics of mixtures of SDC and NPD strains at different initial NPD ratios under antibiotic treatments.
Time (h)	A600
	NPD ratio = 0			NPD ratio = 0.1			NPD ratio = 0.5
	Replicate 1	Replicate 2	Replicate 3	Replicate 1	Replicate 2	Replicate 3	Replicate 1	Replicate 2	Replicate 3
0	0.038	0.038	0.04	0.036	0.038	0.034	0.034	0.033	0.033
0.5	0.053	0.053	0.055	0.051	0.053	0.048	0.049	0.049	0.047
1	0.075	0.075	0.078	0.075	0.076	0.069	0.07	0.07	0.069
1.5	0.112	0.113	0.115	0.11	0.112	0.1	0.103	0.104	0.102
2	0.156	0.157	0.16	0.152	0.154	0.14	0.146	0.147	0.145
2.5	0.266	0.26	0.265	0.274	0.267	0.267	0.331	0.325	0.337
2.75	0.247	0.24	0.246	0.257	0.25	0.251	0.329	0.323	0.332
3	0.207	0.201	0.206	0.223	0.216	0.216	0.31	0.302	0.313
3.25	0.165	0.16	0.163	0.183	0.178	0.178	0.284	0.275	0.287
3.5	0.133	0.129	0.132	0.157	0.152	0.153	0.262	0.253	0.266
3.75	0.113	0.108	0.111	0.139	0.133	0.134	0.243	0.234	0.246
4	0.102	0.099	0.102	0.124	0.121	0.122	0.227	0.217	0.231
4.25	0.096	0.094	0.095	0.118	0.112	0.113	0.213	0.203	0.216
4.5	0.093	0.091	0.092	0.11	0.104	0.104	0.2	0.19	0.203
4.75	0.091	0.089	0.091	0.104	0.099	0.099	0.188	0.179	0.191
5	0.091	0.089	0.091	0.1	0.095	0.096	0.179	0.17	0.182
5.25	0.089	0.086	0.089	0.096	0.093	0.093	0.168	0.161	0.172
5.5	0.088	0.086	0.089	0.093	0.091	0.091	0.162	0.155	0.165
5.75	0.088	0.085	0.087	0.093	0.09	0.089	0.157	0.149	0.158
6	0.087	0.084	0.086	0.091	0.089	0.089	0.15	0.145	0.153
6.25	0.087	0.084	0.086	0.09	0.088	0.088	0.146	0.141	0.149
6.5	0.086	0.083	0.085	0.09	0.088	0.088	0.144	0.139	0.146
6.75	0.086	0.083	0.085	0.09	0.089	0.089	0.143	0.138	0.144
7	0.086	0.083	0.085	0.09	0.088	0.09	0.142	0.136	0.142
7.25	0.086	0.082	0.085	0.09	0.089	0.089	0.139	0.134	0.141
7.5	0.086	0.082	0.085	0.091	0.089	0.089	0.138	0.134	0.139
7.75	0.085	0.082	0.085	0.09	0.089	0.089	0.136	0.132	0.138
8	0.086	0.082	0.085	0.09	0.09	0.089	0.136	0.132	0.138
8.25	0.086	0.082	0.085	0.09	0.089	0.089	0.135	0.132	0.137
8.5	0.086	0.082	0.085	0.089	0.089	0.089	0.134	0.131	0.137
8.75	0.085	0.082	0.085	0.089	0.089	0.089	0.134	0.13	0.136
9	0.086	0.082	0.085	0.09	0.091	0.091	0.134	0.13	0.137
9.25	0.086	0.083	0.085	0.089	0.09	0.09	0.134	0.13	0.136
9.5	0.085	0.082	0.085	0.088	0.09	0.089	0.132	0.128	0.135
9.75	0.086	0.084	0.085	0.088	0.09	0.09	0.133	0.13	0.136
10	0.086	0.083	0.085	0.088	0.089	0.089	0.132	0.128	0.135
10.25	0.086	0.082	0.084	0.088	0.09	0.089	0.132	0.128	0.135
10.5	0.086	0.083	0.085	0.088	0.089	0.089	0.132	0.128	0.135
10.75	0.086	0.082	0.085	0.088	0.091	0.089	0.132	0.128	0.135
11	0.086	0.083	0.085	0.088	0.09	0.089	0.131	0.127	0.135
11.25	0.086	0.083	0.085	0.087	0.089	0.087	0.13	0.127	0.135
11.5	0.086	0.082	0.085	0.088	0.091	0.089	0.131	0.128	0.135
11.75	0.085	0.083	0.085	0.088	0.09	0.088	0.13	0.127	0.134
12	0.086	0.082	0.085	0.087	0.09	0.088	0.13	0.127	0.134
12.25	0.087	0.086	0.088	0.087	0.088	0.086	0.13	0.127	0.134
12.5	0.086	0.084	0.086	0.087	0.088	0.087	0.13	0.128	0.134
12.75	0.086	0.082	0.086	0.088	0.09	0.089	0.131	0.128	0.135
13	0.091	0.09	0.093	0.09	0.089	0.088	0.133	0.13	0.136
13.25	0.086	0.084	0.087	0.087	0.087	0.087	0.129	0.126	0.134
13.5	0.088	0.085	0.089	0.088	0.087	0.086	0.131	0.128	0.135
13.75	0.087	0.083	0.087	0.087	0.088	0.087	0.131	0.128	0.135
14	0.087	0.084	0.089	0.088	0.089	0.087	0.132	0.129	0.136
14.25	0.086	0.081	0.085	0.088	0.09	0.09	0.132	0.129	0.136
14.5	0.086	0.082	0.086	0.088	0.091	0.09	0.132	0.129	0.136
14.75	0.086	0.082	0.085	0.088	0.09	0.089	0.133	0.13	0.137
15	0.086	0.082	0.086	0.088	0.091	0.09	0.132	0.13	0.137
15.25	0.092	0.09	0.093	0.091	0.09	0.089	0.136	0.134	0.14
15.5	0.086	0.082	0.086	0.088	0.092	0.09	0.134	0.131	0.138
15.75	0.086	0.082	0.088	0.087	0.092	0.088	0.134	0.132	0.139
16	0.086	0.083	0.087	0.088	0.094	0.09	0.136	0.134	0.14
16.25	0.087	0.084	0.088	0.088	0.093	0.088	0.137	0.134	0.141
16.5	0.086	0.082	0.086	0.088	0.092	0.09	0.137	0.134	0.141
16.75	0.086	0.082	0.086	0.088	0.092	0.088	0.137	0.135	0.141
17	0.086	0.082	0.087	0.088	0.092	0.088	0.139	0.137	0.143
17.25	0.086	0.083	0.087	0.088	0.093	0.088	0.14	0.137	0.144
17.5	0.086	0.082	0.088	0.087	0.091	0.087	0.14	0.137	0.143
17.75	0.087	0.083	0.087	0.088	0.091	0.087	0.141	0.139	0.144
18	0.086	0.082	0.088	0.088	0.091	0.087	0.142	0.14	0.145
18.25	0.086	0.081	0.086	0.089	0.093	0.089	0.143	0.14	0.146
18.5	0.086	0.081	0.087	0.089	0.093	0.089	0.144	0.143	0.148
18.75	0.086	0.082	0.086	0.09	0.093	0.089	0.144	0.143	0.148
19	0.086	0.082	0.086	0.089	0.093	0.089	0.146	0.145	0.149
19.25	0.087	0.085	0.087	0.09	0.092	0.087	0.147	0.146	0.149
19.5	0.088	0.086	0.09	0.09	0.091	0.088	0.149	0.148	0.15
19.75	0.086	0.082	0.086	0.09	0.093	0.089	0.149	0.148	0.151
20	0.086	0.082	0.086	0.091	0.094	0.09	0.15	0.15	0.151
